# Supplementary material for: Mutational Analysis of Oncogenic AKT1 Gene Associated with Breast Cancer Risk in the High Altitude Ecuadorian Mestizo Population
Source: Biomed Res Int. 2018 Jul 3;2018:7463832. doi: 10.1155/2018/7463832 (PMC6051326; doi:10.1155/2018/7463832)
Supplement: Supplementary Materials — Supplementary Table 1: genotypes and clinical data of cases. Supplementary Table 2: genetic variants. Supplementary Table 3: genotypes and clinical data of controls. [file 7463832.f1.xlsx]

## Sheet: Supplementary Table 1
Supplementary Table 1. Genotypes and clinical data of cases
Sample	rs121434592	rs11555432	rs3803304	rs2494732	rs12881616	rs11555431	Estrogen	Progesterone	HER2NEU	Molecular Subtype	Age at Diagnosis	Breast affected	Surgical Margins	Lymph Nodes (LN)	Tumor Stage
BC1	G/G	T/T	C/C	C/C	T/T	G/G	Negative	Negative	Negative	Basal-like	62	Left	Negative	Positive	2
BC2	G/G	T/T	C/C	C/T	T/T	G/G	Positive	Positive	Positive	Luminal A	46	Right	Negative	Positive	1
BC3	G/G	T/T	G/G	C/C	T/T	G/G	Positive	Positive	Negative	Luminal A	61	Right	Positive	Positive	1
BC4	G/G	T/T	C/C	C/T	T/T	G/G	Positive	Positive	Negative	Luminal A	38	Right	Positive	Positive	2
BC5	G/G	T/T	C/C	C/T	T/T	G/G	Positive	Positive	Negative	Luminal A	52	Left	Positive	Positive	2
BC6	G/G	T/T	C/G	C/C	T/T	G/G	Positive	Positive	Negative	Luminal A	37	Left	Negative	Negative	2
BC7	G/G	T/T	C/C	C/C	T/T	G/G	Positive	Negative	Positive	Luminal B	43	Right	Negative	Negative	1
BC8	G/G	T/T	C/C	C/T	T/T	G/G	Positive	Positive	Negative	Luminal A	81	Right	Positive	Positive	1
BC9	G/G	T/T	C/G	C/C	T/T	G/G	Positive	Positive	Negative	Luminal A	76	Left	Positive	Negative	1
BC10	G/G	T/T	C/C	C/T	T/T	G/G	Positive	Positive	Negative	Luminal A	36	Left	Positive	Positive	1
BC11	G/G	T/T	G/G	C/C	T/T	G/G	Positive	Positive	Positive	Luminal A	47	Right	Positive	Positive	1
BC12	G/G	T/T	C/C	C/T	T/T	G/G	Negative	Negative	Negative	Basal-like	45	Left	Positive	Positive	1
BC13	G/G	T/T	C/C	C/T	T/T	G/G	Negative	Negative	Negative	Basal-like	46	Right	Positive	Negative	1
BC14	G/G	T/T	C/C	C/T	T/T	G/G	Negative	Negative	Negative	Basal-like	46	Right	Negative	Negative	1
BC15	G/G	T/T	C/G	C/C	T/T	G/G	Positive	Positive	Negative	Luminal A	72	Right	Positive	Positive	1
BC16	G/G	T/T	C/G	C/T	T/T	G/G	Negative	Positive	Positive	Luminal B	57	Right	Positive	Negative	1
BC17	G/G	T/T	C/G	C/T	T/T	G/G	Positive	Positive	Negative	Luminal A	36	Left	Negative	Negative	1
BC18	G/G	T/T	C/G	C/C	T/T	G/G	Positive	Positive	Negative	Luminal A	54	Right	Positive	Negative	1
BC19	G/G	T/T	C/G	C/C	T/T	G/G	Positive	Positive	Negative	Luminal A	55	Right	Positive	Positive	1
BC20	G/G	T/T	C/C	C/T	T/T	G/G	Positive	Positive	Positive	Luminal A	56	Right	Negative	Positive	1
BC21	G/G	T/T	C/C	C/T	T/T	G/G	Negative	Negative	Negative	Basal-like	50	Left	Positive	Positive	1
BC22	G/G	T/T	C/G	C/C	T/T	G/G	Positive	Positive	Positive	Luminal A	43	Left	Positive	Negative	1
BC23	G/G	T/T	C/G	C/T	T/T	G/G	Positive	Positive	Negative	Luminal A	66	Left	Positive	Negative	1
BC24	G/G	T/T	G/G	C/C	T/T	G/G	Positive	Positive	Negative	Luminal A	59	Left	Negative	Positive	1
BC25	G/G	T/T	C/G	C/C	T/T	G/G	Positive	Positive	Negative	Luminal A	46	Right	Negative	Negative	1
BC26	G/G	T/T	C/C	C/T	T/T	G/G	Positive	Positive	Negative	Luminal A	59	Right	Negative	Positive	2
BC27	G/G	T/T	C/C	C/C	T/T	G/G	Positive	Positive	Negative	Luminal A	39	Left	Negative	Negative	2
BC28	G/G	T/T	C/C	C/C	T/T	G/G	Positive	Positive	Negative	Luminal A	42	Right	Negative	Negative	2
BC29	G/G	T/T	C/C	C/C	T/T	G/G	Negative	Negative	Negative	Basal-like	37	Left	Negative	Negative	2
BC30	G/G	T/T	G/G	C/C	T/T	G/G	Negative	Negative	Negative	Basal-like	84	Right	Positive	Negative	2
BC31	G/G	T/T	C/C	T/T	T/T	G/G	Negative	Negative	Negative	Basal-like	52	Left	Positive	Negative	2
BC32	G/G	T/T	C/C	C/T	T/T	G/G	Negative	Negative	Negative	Basal-like	48	Right	Positive	Positive	1
BC33	G/G	T/T	C/C	C/T	T/T	G/G	Positive	Positive	Negative	Luminal A	49	Right	Positive	Positive	2
BC34	G/G	T/T	C/C	C/C	T/T	G/G	Negative	Negative	Positive	HER2-enriched	49	Left	Negative	Positive	2
BC35	G/G	T/T	C/C	C/C	T/T	G/G	Positive	Positive	Negative	Luminal A	42	Left	Positive	Positive	2
BC36	G/G	T/T	C/C	T/T	T/T	G/G	Negative	Negative	Positive	HER2-enriched	45	Right	Negative	Positive	2
BC37	G/G	T/T	C/C	C/T	T/T	G/G	Positive	Positive	Negative	Luminal A	54	Right	Positive	Positive	2
BC38	G/G	T/T	C/C	T/T	T/T	G/G	Positive	Positive	Positive	Luminal A	51	Right	Negative	Positive	2
BC39	G/G	T/T	C/C	T/T	T/T	G/G	Negative	Negative	Negative	Basal-like	40	Right	Positive	Negative	2
BC40	G/G	T/T	C/C	C/T	T/T	G/G	Positive	Positive	Negative	Luminal A	77	Left	Positive	Negative	2
BC41	G/G	T/T	C/C	C/T	T/T	G/G	Positive	Positive	Negative	Luminal A	44	Left	Positive	Negative	2
BC42	G/G	T/T	C/C	C/T	T/T	G/G	Positive	Negative	Negative	Luminal B	59	Right	Negative	Negative	2
BC43	G/G	T/T	C/G	C/T	T/T	G/G	Positive	Positive	Negative	Luminal A	82	Right	Negative	Negative	2
BC44	G/G	T/T	C/C	T/T	T/T	G/G	Positive	Positive	Negative	Luminal A	53	Right	Negative	Negative	2
BC45	G/G	T/T	G/G	C/C	T/T	G/G	Negative	Positive	Positive	HER2-enriched	48	Right	Positive	Negative	2
BC46	G/G	T/T	C/C	C/T	T/T	G/G	Positive	Positive	Negative	Luminal A	55	Left	Positive	Negative	2
BC47	G/G	T/T	G/G	C/C	T/T	G/G	Positive	Positive	Negative	Luminal A	67	Right	Negative	Positive	2
BC48	G/G	T/T	C/G	C/C	T/T	G/G	Negative	Negative	Positive	HER2-enriched	52	Right	Negative	Positive	2
BC49	G/G	T/T	C/C	C/C	T/T	G/G	Negative	Negative	Negative	Basal-like	55	Left	Positive	Positive	2
BC50	G/G	T/T	G/G	C/C	T/T	G/G	Negative	Negative	Positive	HER2-enriched	39	Left	Negative	Positive	2
BC51	G/G	T/T	C/G	C/C	T/T	G/G	Positive	Positive	Negative	Luminal A	78	Right	Positive	Positive	3
BC52	G/G	T/T	C/C	C/T	T/T	G/G	Positive	Positive	Positive	Luminal A	29	Right	Negative	Negative	3
BC53	G/G	T/T	C/C	C/T	T/T	G/G	Negative	Negative	Negative	Basal-like	55	Left	Positive	Positive	3
BC54	G/G	T/T	C/C	C/T	T/T	G/G	Positive	Positive	Positive	Luminal A	67	Left	Negative	Negative	4
BC55	G/G	T/T	C/G	C/C	T/T	G/G	Negative	Positive	Negative	Luminal A	63	Right	Positive	Negative	2
BC56	G/G	T/T	C/C	C/C	T/T	G/G	Negative	Positive	Negative	Luminal A	40	Right	Negative	Negative	2
BC57	G/G	T/T	C/C	C/C	T/T	G/G	Positive	Positive	Negative	Luminal A	71	Right	Positive	Negative	0
BC58	G/G	T/T	C/C	C/T	T/T	G/G	Negative	Negative	Positive	HER2-enriched	57	Left	Positive	Positive	1
BC59	G/G	T/T	C/C	C/T	T/T	G/G	Positive	Positive	Negative	Luminal A	37	Right	Positive	Positive	3
BC60	G/G	T/T	C/C	C/T	T/T	G/G	Positive	Positive	Positive	Luminal A	51	Left	Negative	Positive	3
BC61	G/G	T/T	C/G	C/C	T/T	G/G	Positive	Positive	Negative	Luminal A	56	Right	Positive	Positive	4
BC62	G/G	T/T	C/G	C/C	T/T	G/G	Positive	Positive	Negative	Luminal A	41	Right	Positive	Positive	2
BC63	G/G	T/T	C/C	T/T	T/T	G/G	Positive	Positive	Negative	Luminal A	50	Right	Positive	Negative	2
BC64	G/G	T/T	C/C	C/C	T/T	G/G	Negative	Negative	Negative	Basal-like	76	Left	Positive	Negative	1
BC65	G/G	T/T	C/C	C/C	T/T	G/G	Positive	Negative	Negative	Luminal B	88	Left	Negative	Positive	2
BC66	G/G	T/T	C/G	C/T	T/T	G/G	Positive	Negative	Positive	Luminal B	52	Right	Positive	Negative	3
BC67	G/G	T/T	C/G	T/T	T/T	G/G	Negative	Negative	Positive	HER2-enriched	46	Left	Positive	Negative	3
BC68	G/G	T/T	C/C	C/T	T/T	G/G	Positive	Positive	Negative	Luminal A	65	Left	Positive	Positive	2
BC69	G/G	T/T	C/G	C/C	T/T	G/G	Positive	Negative	Positive	Luminal B	67	Right	Positive	Positive	3
BC70	G/G	T/T	C/C	C/T	T/T	G/G	Positive	Negative	Negative	Luminal B	87	Left	Positive	Negative	1
BC71	G/G	T/T	C/C	C/C	T/T	G/G	Negative	Positive	Negative	Luminal A	62	Right	Positive	Positive	4
BC72	A/A	T/T	C/C	C/C	T/T	G/G	Positive	Positive	Negative	Luminal A	55	Left	Negative	Positive	0
BC73	G/G	T/T	C/C	C/T	T/T	G/G	Negative	Negative	Negative	Basal-like	45	Right	Positive	Negative	1
BC74	G/G	T/T	C/C	C/T	T/T	G/G	Positive	Positive	Negative	Luminal A	66	Left	Positive	Positive	0
BC75	G/G	T/T	C/C	C/T	T/T	G/G	Positive	Positive	Negative	Luminal A	40	Right	Negative	Negative	2
BC76	G/G	T/T	C/C	T/T	T/T	G/G	Negative	Negative	Positive	HER2-enriched	41	Right	Positive	Positive	4
BC77	G/G	T/T	C/G	C/T	T/T	G/G	Positive	Positive	Positive	Luminal A	46	Left	Positive	Negative	3
BC78	G/G	T/T	C/C	C/T	T/T	G/G	Negative	Negative	Negative	Basal-like	65	Right	Positive	Positive	2
BC79	G/G	T/T	C/G	C/C	T/T	G/G	Positive	Negative	Negative	Luminal B	45	Right	Positive	Negative	3
BC80	G/G	T/T	C/G	C/C	T/T	G/G	Negative	Negative	Positive	HER2-enriched	30	Left	Positive	Positive	2
BC81	G/G	T/T	C/G	C/C	T/T	G/G	Negative	Negative	Positive	HER2-enriched	50	Right	Positive	Positive	4
BC82	G/G	T/T	C/G	C/C	T/T	G/G	Positive	Negative	Positive	Luminal B	46	Left	Positive	Negative	3
BC83	G/G	T/T	C/G	T/T	T/T	G/G	Positive	Positive	Positive	Luminal A	80	Right	Positive	Positive	2
BC84	G/G	T/T	C/G	C/C	T/T	G/G	Positive	Positive	Negative	Luminal A	80	Right	Negative	Positive	2
BC85	G/G	T/T	C/C	C/T	T/T	G/G	Positive	Positive	Positive	Luminal A	44	Left	Positive	Negative	3
BC86	G/G	T/T	C/C	C/C	T/T	G/G	Positive	Positive	Negative	Luminal A	35	Left	Positive	Negative	2
BC87	G/G	T/T	C/G	T/T	T/T	G/G	Negative	Positive	Negative	Luminal A	40	Left	Positive	Negative	2
BC88	G/G	T/T	C/G	T/T	T/T	G/G	Positive	Negative	Negative	Luminal B	78	Right	Positive	Positive	4
BC89	G/G	T/T	C/G	T/T	T/T	G/G	Negative	Negative	Positive	HER2-enriched	53	Left	Positive	Positive	2
BC90	A/A	T/T	C/C	C/C	T/T	G/G	Negative	Negative	Negative	Basal-like	55	Right	Positive	Negative	1
BC91	G/G	T/T	C/G	T/T	T/T	G/G	Positive	Negative	Negative	Luminal B	66	Right	Positive	Negative	2

## Sheet: Supplementary Table 2
Supplementary Table 2. Genetic variants
Polymorphism	Nucleotide change	Aminoacid change
rs121434592	G to A	E to K
rs11555432	T to C	L to P
rs3803304	C to G	Intron
rs2494732	T to C	Intron
rs12881616	A to G	E to G
rs11555431	C to A	P to T

## Sheet: Supplementary Table 3
Supplementary Table 3. Genotypes and clinical data of controls
Sample	rs121434592	rs11555432	rs3803304	rs2494732	rs12881616	rs11555431	Age at diagnosis	Personal or familiar cancer antecedents
C1	G/G	T/T	C/C	C/T	T/T	G/G	47	No
C2	G/G	T/T	C/C	C/T	T/T	G/G	23	No
C3	G/G	T/T	C/G	C/T	T/T	G/G	51	No
C4	G/G	T/T	C/G	C/T	T/T	G/G	32	No
C5	G/G	T/T	C/C	T/T	T/T	G/G	37	No
C6	G/G	T/T	C/G	C/T	T/T	G/G	38	No
C7	G/G	T/T	C/C	T/T	T/T	G/G	32	No
C8	G/G	T/T	C/G	C/T	T/T	G/G	35	No
C9	G/G	T/T	C/C	C/T	T/T	G/G	52	No
C10	G/G	T/T	C/C	C/C	T/T	G/G	38	No
C11	G/G	T/T	C/C	T/T	T/T	G/G	36	No
C12	G/G	T/T	C/C	T/T	T/T	G/G	36	No
C13	G/G	T/T	C/C	C/T	T/T	G/G	39	No
C14	G/G	T/T	C/C	C/T	T/T	G/G	45	No
C15	G/G	T/T	C/C	C/T	T/T	G/G	57	No
C16	G/G	T/T	C/C	C/C	T/T	G/G	40	No
C17	G/G	T/T	C/G	C/T	T/T	G/G	58	No
C18	G/G	T/T	C/C	C/T	T/T	G/G	56	No
C19	G/G	T/T	C/C	T/T	T/T	G/G	49	No
C20	G/G	T/T	C/C	C/T	T/T	G/G	59	No
C21	G/G	T/T	C/C	C/T	T/T	G/G	54	No
C22	G/G	T/T	C/C	C/T	T/T	G/G	41	No
C23	G/G	T/T	C/G	C/T	T/T	G/G	26	No
C24	G/G	T/T	C/C	T/T	T/T	G/G	45	No
C25	G/G	T/T	C/G	C/C	T/T	G/G	55	No
C26	G/G	T/T	C/C	C/T	T/T	G/G	47	No
C27	G/G	T/T	C/C	T/T	T/T	G/G	47	No
C28	G/G	T/T	C/C	T/T	T/T	G/G	35	No
C29	G/G	T/T	C/G	C/T	T/T	G/G	51	No
C30	G/G	T/T	C/G	C/T	T/T	G/G	40	No
C31	G/G	T/T	C/C	C/T	T/T	G/G	30	No
C32	G/G	T/T	G/G	C/C	T/T	G/G	45	No
C33	G/G	T/T	C/G	C/T	T/T	G/G	56	No
C34	G/G	T/T	G/G	C/T	T/T	G/G	49	No
C35	G/G	T/T	C/C	T/T	T/T	G/G	48	No
C36	G/G	T/T	C/G	C/C	T/T	G/G	57	No
C37	G/G	T/T	C/C	C/T	T/T	G/G	56	No
C38	G/G	T/T	C/G	C/C	T/T	G/G	56	No
C39	G/G	T/T	C/G	C/C	T/T	G/G	65	No
C40	G/G	T/T	C/G	C/C	T/T	G/G	33	No
C41	G/G	T/T	C/C	T/T	T/T	G/G	43	No
C42	G/G	T/T	C/G	C/T	T/T	G/G	44	No
C43	G/G	T/T	C/C	T/T	T/T	G/G	33	No
C44	G/G	T/T	G/G	C/C	T/T	G/G	37	No
C45	G/G	T/T	C/G	C/T	T/T	G/G	52	No
C46	G/G	T/T	G/G	C/T	T/T	G/G	50	No
C47	G/G	T/T	C/C	C/T	T/T	G/G	41	No
C48	G/G	T/T	C/C	T/T	T/T	G/G	47	No
C49	G/G	T/T	C/G	C/T	T/T	G/G	33	No
C50	G/G	T/T	C/C	C/C	T/T	G/G	68	No
C51	G/G	T/T	C/C	T/T	T/T	G/G	36	No
C52	G/G	T/T	C/C	C/T	T/T	G/G	44	No
C53	G/G	T/T	C/G	C/T	T/T	G/G	50	No
C54	G/G	T/T	C/C	C/T	T/T	G/G	47	No
C55	G/G	T/T	C/C	T/T	T/T	G/G	54	No
C56	G/G	T/T	C/C	C/C	T/T	G/G	42	No
C57	G/G	T/T	C/C	C/C	T/T	G/G	49	No
C58	G/G	T/T	C/G	C/T	T/T	G/G	42	No
C59	G/G	T/T	G/G	C/T	T/T	G/G	17	No
C60	G/G	T/T	C/G	C/T	T/T	G/G	22	No
C61	G/G	T/T	C/G	C/C	T/T	G/G	32	No
C62	G/G	T/T	C/C	C/T	T/T	G/G	43	No
C63	G/G	T/T	C/C	C/T	T/T	G/G	23	No
C64	G/G	T/T	G/G	T/T	T/T	G/G	42	No
C65	G/G	T/T	C/C	C/C	T/T	G/G	62	No
C66	G/G	T/T	C/C	C/C	T/T	G/G	64	No
C67	G/G	T/T	C/G	C/C	T/T	G/G	81	No
C68	G/G	T/T	C/C	C/T	T/T	G/G	59	No
C69	G/G	T/T	C/C	T/T	T/T	G/G	30	No
C70	G/G	T/T	C/G	C/T	T/T	G/G	37	No
C71	G/G	T/T	C/G	C/C	T/T	G/G	40	No
C72	G/G	T/T	C/C	C/C	T/T	G/G	34	No
C73	G/G	T/T	C/C	C/T	T/T	G/G	32	No
C74	G/G	T/T	C/C	C/T	T/T	G/G	22	No
C75	G/G	T/T	C/G	C/T	T/T	G/G	35	No
C76	G/G	T/T	C/G	C/C	T/T	G/G	36	No
C77	G/G	T/T	C/C	C/T	T/T	G/G	42	No
C78	G/G	T/T	C/C	C/C	T/T	G/G	23	No
C79	G/G	T/T	C/C	T/T	T/T	G/G	40	No
C80	G/G	T/T	C/C	T/T	T/T	G/G	20	No
C81	G/G	T/T	C/G	C/T	T/T	G/G	21	No
C82	G/G	T/T	C/G	C/T	T/T	G/G	31	No
C83	G/G	T/T	C/G	C/C	T/T	G/G	26	No
C84	G/G	T/T	C/G	C/T	T/T	G/G	25	No
C85	G/G	T/T	C/G	C/C	T/T	G/G	53	No
C86	G/G	T/T	C/C	C/C	T/T	G/G	45	No
C87	G/G	T/T	C/C	C/C	T/T	G/G	76	No
C88	G/G	T/T	C/C	C/T	T/T	G/G	13	No
C89	G/G	T/T	C/G	C/T	T/T	G/G	51	No
C90	G/G	T/T	C/C	T/T	T/T	G/G	45	No
C91	G/G	T/T	C/C	T/T	T/T	G/G	34	No
C92	G/G	T/T	C/G	C/C	T/T	G/G	29	No
C93	G/G	T/T	C/G	C/C	T/T	G/G	24	No
C94	G/G	T/T	C/C	C/C	T/T	G/G	62	No
C95	G/G	T/T	C/G	C/T	T/T	G/G	37	No
C96	G/G	T/T	C/C	C/T	T/T	G/G	34	No
C97	G/G	T/T	C/C	C/T	T/T	G/G	35	No
C98	G/G	T/T	C/C	C/T	T/T	G/G	27	No
C99	G/G	T/T	C/C	C/T	T/T	G/G	23	No
C100	G/G	T/T	C/G	T/T	T/T	G/G	17	No
C101	G/G	T/T	C/G	C/C	T/T	G/G	21	No
C102	G/G	T/T	G/G	C/C	T/T	G/G	29	No
C103	G/G	T/T	C/C	C/C	T/T	G/G	27	No
C104	G/G	T/T	C/C	C/T	T/T	G/G	47	No
C105	G/G	T/T	C/G	C/C	T/T	G/G	37	No
C106	G/G	T/T	C/C	C/C	T/T	G/G	17	No
C107	G/G	T/T	C/C	C/T	T/T	G/G	48	No
C108	G/G	T/T	C/C	C/C	T/T	G/G	50	No
C109	G/G	T/T	C/C	C/T	T/T	G/G	47	No
C110	G/G	T/T	C/G	C/T	T/T	G/G	48	No
C111	G/G	T/T	C/C	C/T	T/T	G/G	42	No
C112	G/G	T/T	C/C	C/C	T/T	G/G	34	No
C113	G/G	T/T	C/C	C/T	T/T	G/G	47	No
C114	G/G	T/T	C/C	T/T	T/T	G/G	30	No
C115	G/G	T/T	C/G	C/T	T/T	G/G	25	No
C116	G/G	T/T	C/C	C/T	T/T	G/G	37	No
C117	G/G	T/T	C/G	C/C	T/T	G/G	22	No
C118	G/G	T/T	C/C	T/T	T/T	G/G	23	No
C119	G/G	T/T	C/G	C/C	T/T	G/G	24	No
C120	G/G	T/T	C/C	C/T	T/T	G/G	57	No
C121	G/G	T/T	C/C	C/C	T/T	G/G	55	No
C122	G/G	T/T	C/C	C/C	T/T	G/G	42	No
C123	G/G	T/T	C/C	T/T	T/T	G/G	50	No
C124	G/G	T/T	C/C	T/T	T/T	G/G	27	No
C125	G/G	T/T	C/G	C/T	T/T	G/G	25	No
C126	G/G	T/T	C/C	C/T	T/T	G/G	49	No
C127	G/G	T/T	C/C	T/T	T/T	G/G	50	No
C128	G/G	T/T	C/G	C/C	T/T	G/G	32	No
C129	G/G	T/T	C/G	C/C	T/T	G/G	31	No
C130	G/G	T/T	C/C	C/T	T/T	G/G	53	No
C131	G/G	T/T	C/C	C/C	T/T	G/G	30	No
C132	G/G	T/T	C/G	C/C	T/T	G/G	37	No
C133	G/G	T/T	C/C	C/T	T/T	G/G	36	No
C134	G/G	T/T	C/C	C/T	T/T	G/G	33	No
C135	G/G	T/T	C/C	C/C	T/T	G/G	53	No
C136	G/G	T/T	C/C	C/T	T/T	G/G	69	No
C137	G/G	T/T	C/C	C/C	T/T	G/G	63	No
C138	G/G	T/T	C/C	C/C	T/T	G/G	37	No
C139	G/G	T/T	C/C	C/C	T/T	G/G	44	No
C140	G/G	T/T	C/C	C/T	T/T	G/G	36	No
C141	G/G	T/T	C/G	C/C	T/T	G/G	52	No
C142	G/G	T/T	G/G	C/T	T/T	G/G	44	No
C143	G/G	T/T	C/C	T/T	T/T	G/G	31	No
C144	G/G	T/T	C/C	T/T	T/T	G/G	47	No
C145	G/G	T/T	C/C	C/T	T/T	G/G	48	No
C146	G/G	T/T	C/G	T/T	T/T	G/G	61	No
C147	G/G	T/T	C/G	C/C	T/T	G/G	63	No
C148	G/G	T/T	C/G	C/C	T/T	G/G	54	No
C149	G/G	T/T	C/G	C/T	T/T	G/G	36	No
C150	G/G	T/T	C/G	C/T	T/T	G/G	58	No
C151	G/G	T/T	C/G	C/T	T/T	G/G	49	No
C152	G/G	T/T	C/G	C/T	T/T	G/G	40	No
C153	G/G	T/T	C/C	C/T	T/T	G/G	57	No
C154	G/G	T/T	C/C	T/T	T/T	G/G	54	No
C155	G/G	T/T	C/C	T/T	T/T	G/G	62	No
C156	G/G	T/T	C/C	T/T	T/T	G/G	56	No
C157	G/G	T/T	C/C	C/T	T/T	G/G	59	No
C158	G/G	T/T	C/G	C/T	T/T	G/G	34	No
C159	G/G	T/T	C/C	C/T	T/T	G/G	58	No
C160	G/G	T/T	C/G	C/C	T/T	G/G	30	No
C161	G/G	T/T	C/C	C/T	T/T	G/G	52	No
C162	G/G	T/T	C/C	T/T	T/T	G/G	54	No
C163	G/G	T/T	C/G	C/T	T/T	G/G	46	No
C164	G/G	T/T	C/C	C/T	T/T	G/G	31	No
C165	G/G	T/T	C/C	C/T	T/T	G/G	51	No
C166	G/G	T/T	C/C	C/C	T/T	G/G	60	No
C167	G/G	T/T	C/G	C/T	T/T	G/G	35	No
C168	G/G	T/T	C/C	C/C	T/T	G/G	32	No
C169	G/G	T/T	C/C	T/T	T/T	G/G	48	No
C170	G/G	T/T	C/G	C/T	T/T	G/G	48	No
C171	G/G	T/T	C/G	C/C	T/T	G/G	35	No
C172	G/G	T/T	C/C	C/T	T/T	G/G	44	No
C173	G/G	T/T	C/C	C/T	T/T	G/G	48	No
C174	G/G	T/T	C/C	C/C	T/T	G/G	44	No
C175	G/G	T/T	C/C	T/T	T/T	G/G	49	No
C176	G/G	T/T	C/C	T/T	T/T	G/G	60	No
C177	G/G	T/T	C/C	C/C	T/T	G/G	48	No
C178	G/G	T/T	C/C	C/T	T/T	G/G	54	No
C179	G/G	T/T	C/C	C/T	T/T	G/G	42	No
C180	G/G	T/T	C/C	T/T	T/T	G/G	51	No
C181	G/G	T/T	C/C	T/T	T/T	G/G	53	No
C182	G/G	T/T	C/G	C/C	T/T	G/G	30	No
C183	G/G	T/T	C/C	C/T	T/T	G/G	39	No
C184	G/G	T/T	C/C	T/T	T/T	G/G	43	No
C185	G/G	T/T	C/C	T/T	T/T	G/G	40	No
